# Supplementary material for: Cascade enzymes within self-assembled hybrid nanogel mimicked neutrophil lysosomes for singlet oxygen elevated cancer therapy
Source: Nat Commun. 2019 Jan 16;10:240. doi: 10.1038/s41467-018-08234-2 (PMC6335431; doi:10.1038/s41467-018-08234-2)
Supplement: Supplementary file 1 — Source Data [file 41467_2018_8234_MOESM1_ESM.zip]

Archive with 66 entries (49 files):
- source data/
- source data/Source Data-Figure 1/
- source data/Source Data-Figure 1/Source Data-Figure 1.psd
- source data/Source Data-Figure 2/
- source data/Source Data-Figure 2/Source Data-Figure 2a,b,c,d,e.pptx
- source data/Source Data-Figure 2/Source Data-Figure 2j.pzfx
- source data/Source Data-Figure 2/Source Data-Figure 2k.pzfx
- source data/Source Data-Figure 2/Source Data-Figure 2l.pzfx
- source data/Source Data-Figure 3/
- source data/Source Data-Figure 3/Source Data-Figure 3a.pzfx
- source data/Source Data-Figure 3/Source Data-Figure 3b.pzfx
- source data/Source Data-Figure 3/Source Data-Figure 3c.pzfx
- source data/Source Data-Figure 3/Source Data-Figure 3d-e.pptx
- source data/Source Data-Figure 4/
- source data/Source Data-Figure 4/Source Data-Figure 4a.pzfx
- source data/Source Data-Figure 4/Source Data-Figure 4b.pzfx
- source data/Source Data-Figure 4/Source Data-Figure 4c,d.pptx
- source data/Source Data-Figure 4/Source Data-Figure 4c-statistical data.pzfx
- source data/Source Data-Figure 4/Source Data-Figure 4d-statistical data.pzfx
- source data/Source Data-Figure 5/
- source data/Source Data-Figure 5/Source Data-Figure 5.pptx
- source data/Source Data-Figure 5/Source Data-Figure 5c-statistical data.pzfx
- source data/Source Data-Figure 6/
- source data/Source Data-Figure 6/Source Data-Figure 6a.pptx
- source data/Source Data-Figure 6/Source Data-Figure 6b.pzfx
- source data/Source Data-Figure 6/Source Data-Figure 6c.pzfx
- source data/Source Data-Figure 6/Source Data-Figure 6d-e.pptx
- source data/Source Data-Figure 7/
- source data/Source Data-Figure 7/PDX NO.73 DATA.xlsx
- source data/Source Data-Figure 7/Source Data-Figure 7a.pzfx
- source data/Source Data-Figure 7/Source Data-Figure 7b.pzfx
- source data/Source Data-Figure 7/Source Data-Figure 7c.pzfx
- source data/Source Data-Figure 7/Source Data-Figure 7d.pptx
- source data/Source Data-Figure ESI-Table 1.xlsx
- source data/Source Data-Figure S1/
- source data/Source Data-Figure S1/Source Data-Figure S1.pptx
- source data/Source Data-Figure S2/
- source data/Source Data-Figure S2/Source Data-Figure S2a-b.pptx
- source data/Source Data-Figure S2/Source Data-Figure S2c.pzfx
- source data/Source Data-Figure S3/
- source data/Source Data-Figure S3/Source Data-Figure S3.pzfx
- source data/Source Data-Figure S4/
- source data/Source Data-Figure S4/Source Data-Figure S4a.pzfx
- source data/Source Data-Figure S4/Source Data-Figure S4b.pzfx
- source data/Source Data-Figure S4/Source Data-Figure S4c.pzfx
- source data/Source Data-Figure S4/Source Data-Figure S4d-f.pptx
- source data/Source Data-Figure S5/
- source data/Source Data-Figure S5/Source Data-Figure S5a.pzfx
- source data/Source Data-Figure S5/Source Data-Figure S5b.pzfx
- source data/Source Data-Figure S5/Source Data-Figure S5c.pzfx
- source data/Source Data-Figure S5/Source Data-Figure S5d.pzfx
- source data/Source Data-Figure S6/
- source data/Source Data-Figure S6/Source Data-Figure S6a.pzfx
- source data/Source Data-Figure S6/Source Data-Figure S6b.pzfx
- source data/Source Data-Figure S6/Source Data-Figure S6c.pzfx
- source data/Source Data-Figure S6/Source Data-Figure S6d.pzfx
- source data/Source Data-Figure S7/
- source data/Source Data-Figure S7/Source Data-Figure S7a.pzfx
- source data/Source Data-Figure S7/Source Data-Figure S7b.pzfx
- source data/Source Data-Figure S7/Source Data-Figure S7c.pzfx
- source data/Source Data-Figure S7/Source Data-Figure S7d.pzfx
- source data/Source Data-Figure S8/
- source data/Source Data-Figure S8/Source Data-Figure S8-statistical data.pzfx
- source data/Source Data-Figure S8/Source Data-Figure S8.pptx
- source data/Source Data-Figure S9/
- source data/Source Data-Figure S9/Source Data-Figure S9.pptx
