# Supplementary material for: Cascade enzymes within self-assembled hybrid nanogel mimicked neutrophil lysosomes for singlet oxygen elevated cancer therapy
Source: Nat Commun. 2019 Jan 16;10:240. doi: 10.1038/s41467-018-08234-2 (PMC6335431; doi:10.1038/s41467-018-08234-2)
Supplement: Supplementary file 1 — Source Data [file 41467_2018_8234_MOESM1_ESM.zip › source data/Source Data-Figure 7/PDX NO.73 DATA.xlsx]

## Sheet: Sheet1
		Date	2018-04-27	2018-04-29	2018-05-01	2018-05-03	2018-05-05	2018-05-07	2018-05-09	2018-05-11	2018-05-13	2018-05-15	2018-05-17	2018-05-19	2018-05-21	2018-05-23	2018-05-25	2018-05-27
PBS	No. 1	length (mm)	6.87	7.76	8.04	9.34	9.92	10	10.46	11.64	12.93	13.15	14.23	14.27	15.6	16.32	16.68	17.92
		width (mm)	5.64	6.39	7.05	8.06	9.05	9.65	9.92	10.79	12.29	12.31	13.24	13.3	13.92	14.41	14.94	15.48
		volume (cm3)	0.109266	0.158429	0.199804	0.30338	0.406236	0.465612	0.514665	0.677588	0.9765	0.99635	1.24724	1.26211	1.51138	1.69441	1.86152	2.14709
		weight (g)	22.1	23.4	21.4	21.9	21.5	22.7	23.1	23.9	24.7	24.3	24.4	24.6	24.8	24.1	24.5	25.2
		weight loss (%)	0	-5.88235	3.16742	0.904977	2.71493	-2.71493	-4.52489	-8.1448	-11.7647	-9.95475	-10.4072	-11.3122	-12.2172	-9.04977	-10.8597	-14.0271
		tumor ratio (%)	0.469695	0.643193	0.886981	1.31603	1.795	1.9486	2.11659	2.69334	3.75577	3.89519	4.85607	4.874	5.78955	6.6792	7.21813	8.09418
	No. 2	length (mm)	6.64	8.07	8.84	9.96	10.6	10.89	12.49	12.56	13.59	13.76	14.38	15.04	17.49	18.02	18.42	19
		width (mm)	6.18	7.94	8.16	9.21	10.38	10.63	11.8	12.06	12.58	13.09	13.87	14.71	15.28	16.04	16.38	16.53
		volume (cm3)	0.126799	0.254381	0.294308	0.422424	0.571045	0.615268	0.869554	0.913386	1.07535	1.17887	1.38319	1.62721	2.04177	2.31811	2.47108	2.59579
		weight (g)	22.8	23.7	22.5	23	23.5	24.2	24.3	24.7	24.3	24.5	25.2	25.2	26	25.4	25.5	26.7
		weight loss (%)	0	-3.94737	1.31579	-0.877193	-3.07018	-6.14035	-6.57895	-8.33333	-6.57895	-7.45614	-10.5263	-10.5263	-14.0351	-11.4035	-11.8421	-17.1053
		tumor ratio (%)	0.528328	1.01967	1.24264	1.74479	2.30848	2.41531	3.39949	3.51302	4.20405	4.57115	5.21441	6.13432	7.46031	8.67009	9.206	9.23595
	No. 3	length (mm)	5.75	7.15	7.73	9.06	9.55	10.42	11.6	12.57	13.76	14.6	15.28	16.39	16.97	17.6	18.58	19.4
		width (mm)	5.57	6.54	7.6	8.52	9.31	10.03	11.18	11.9	12.9	13.88	13.9	14.76	15.76	15.83	16.54	17.38
		volume (cm3)	0.0891966	0.152908	0.223242	0.328835	0.413878	0.524131	0.724956	0.890019	1.1449	1.40638	1.47612	1.78534	2.10748	2.20518	2.54148	2.93002
		weight (g)	23.7	23.6	23	23.2	22.9	23.7	23.7	24.7	25.8	25.7	25.3	25.6	25.9	25.2	24.9	25.4
		weight loss (%)	0	0.421941	2.95359	2.1097	3.37553	0	0	-4.21941	-8.86076	-8.43882	-6.75105	-8.01688	-9.2827	-6.32911	-5.06329	-7.173
		tumor ratio (%)	0.357539	0.615521	0.922088	1.34652	1.71696	2.10095	2.90594	3.42315	4.21572	5.19867	5.54276	6.6253	7.73015	8.31319	9.69641	10.9588
	No. 4	length (mm)	6.7	8.05	9.18	9.78	11.15	12.22	12.73	13.96	14.85	15.14	16.18	16.78	17.6	18.06	18.41	19.68
		width (mm)	6.14	6.83	7.67	8.66	9.23	10.16	11	12.11	13.27	13.46	14.48	15.06	15.22	15.52	16.31	16.43
		volume (cm3)	0.126294	0.187762	0.270025	0.366728	0.47495	0.630708	0.770165	1.02363	1.30749	1.37147	1.69623	1.90288	2.03851	2.17506	2.44868	2.65626
		weight (g)	21.8	22	21.2	22	21.8	23	23.4	24.3	23.9	24.4	24.8	24.5	24.5	24	24	25.2
		weight loss (%)	0	-0.917431	2.75229	-0.917431	0	-5.50459	-7.33945	-11.4679	-9.63303	-11.9266	-13.7615	-12.3853	-12.3853	-10.0917	-10.0917	-15.5963
		tumor ratio (%)	0.550362	0.81079	1.21002	1.5836	2.06974	2.6051	3.12674	4.00185	5.19714	5.33974	6.49767	7.37852	7.90441	8.60961	9.69268	10.0137
	No. 5	length (mm)	5.91	7.36	7.58	8.2	9.82	10.5	11.64	12.22	13.63	14.42	15.61	15.72	16.75	17.12	18.29	18.32
		width (mm)	5.67	6.94	7.04	8.06	9.2	10.14	10.95	11.45	12.31	12.92	13.89	14.61	15.45	15.7	16.33	17.62
		volume (cm3)	0.095	0.177242	0.187838	0.266351	0.415582	0.539803	0.697833	0.801036	1.03272	1.20354	1.50584	1.67773	1.99913	2.10995	2.43869	2.84385
		weight (g)	22.1	23.2	22.5	23.1	23.1	23.8	24.5	25.6	26.7	26	26.2	26.7	27.9	26.4	27	27.3
		weight loss (%)	0	-4.97738	-1.80995	-4.52489	-4.52489	-7.69231	-10.8597	-15.8371	-20.8145	-17.6471	-18.552	-20.8145	-26.2443	-19.457	-22.1719	-23.5294
		tumor ratio (%)	0.408371	0.725776	0.793096	1.09538	1.70911	2.15468	2.70588	2.9726	3.67447	4.39755	5.46009	5.96946	6.80709	7.59264	8.58057	9.89619
	No. 6	length (mm)	7.44	7.56	8.32	8.47	8.93	9.21	9.64	10.42	10.6	12.29	12.44	13.49	13.57	14.25	15.68	15.74
		width (mm)	6.5	7.22	7.69	7.84	8.41	8.89	9.41	9.97	10.52	10.91	12.14	13.1	13.41	14.06	14.69	14.76
		volume (cm3)	0.15717	0.197045	0.246006	0.260307	0.315801	0.363943	0.426802	0.517879	0.586553	0.731428	0.916701	1.15751	1.22013	1.4085	1.69184	1.71454
		weight (g)	28.7	28	27.9	28.1	28.3	28.2	28.6	28.7	28	26.8	27.3	28	28.2	28.5	28.5	26.7
		weight loss (%)	0	2.43902	2.78746	2.09059	1.39373	1.74216	0.348432	0	2.43902	6.62021	4.87805	2.43902	1.74216	0.696864	0.696864	6.96864
		tumor ratio (%)	0.520249	0.668547	0.837655	0.880041	1.06011	1.22605	1.4177	1.71423	1.99009	2.59275	3.18999	3.92726	4.11038	4.69499	5.63947	6.10042
SCNGs		Date	2018-04-27	2018-04-29	2018-05-01	2018-05-03	2018-05-05	2018-05-07	2018-05-09	2018-05-11	2018-05-13	2018-05-15	2018-05-17	2018-05-19	2018-05-21	2018-05-23	2018-05-25	2018-05-27
	No. 1	length (mm)	5.85	5.99	6.51	7.47	7.72	8.67	9.51	10.43	11.26	12.25	12.81	13.26	13.31	14.64	14.87	15.31
		width (mm)	5.39	5.71	6.22	6.66	7.56	8.46	9.22	9.69	10.01	11.13	11.2	11.69	11.72	12.79	13.24	13.93
		volume (cm3)	0.0849774	0.0976493	0.125931	0.165668	0.220613	0.310263	0.404215	0.489668	0.564127	0.758746	0.803443	0.90603	0.91412	1.19744	1.30334	1.48541
		weight (g)	24.1	22.9	23.1	22.7	23	24.5	24.2	25.2	24.9	25	24.4	25.5	24.8	24.3	25.2	24.9
		weight loss (%)	0	4.97925	4.14938	5.80913	4.56432	-1.65975	-0.414938	-4.56432	-3.3195	-3.73444	-1.24481	-5.80913	-2.90456	-0.829876	-4.56432	-3.3195
		tumor ratio (%)	0.334973	0.405095	0.517897	0.693325	0.911227	1.20306	1.58679	1.84597	2.15229	2.88323	3.12816	3.37541	3.50167	4.68133	4.91338	5.66724
	No. 2	length (mm)	5.77	5.86	6.48	7.07	7.76	8.62	9.15	9.89	11.27	11.69	12.92	13.63	13.93	15.44	15.58	16.3
		width (mm)	5.3	5.35	5.78	6.48	7.34	8.33	8.9	9.64	10.21	10.8	11.75	12.43	13.15	14.05	14.29	14.41
		volume (cm3)	0.0810396	0.0838639	0.108243	0.148436	0.209037	0.299066	0.362386	0.459537	0.587416	0.681761	0.891884	1.05295	1.20441	1.52395	1.59075	1.69233
		weight (g)	23.8	22	21.8	21.2	21.5	23.1	24.2	24.7	23.8	24.5	24.1	25.1	25.1	24.5	24.6	24.4
		weight loss (%)	0	7.56303	8.40336	10.9244	9.66387	2.94118	-1.68067	-3.78151	0	-2.94118	-1.2605	-5.46218	-5.46218	-2.94118	-3.36134	-2.52101
		tumor ratio (%)	0.323478	0.36214	0.471702	0.665162	0.923653	1.22993	1.42259	1.76745	2.34473	2.64356	3.51572	3.98527	4.55851	5.90918	6.14314	6.589
	No. 3	length (mm)	5.44	5.54	5.37	5.34	5.38	5.87	6.51	6.73	6.61	7.01	7.12	7.69	7.88	7.93	8.06	8.14
		width (mm)	5.38	5.34	5.08	5.07	5.21	5.57	6.18	6.24	6.17	6.27	6.32	6.75	6.82	7.03	7.07	7.13
		volume (cm3)	0.0787288	0.0789882	0.0692902	0.0686321	0.0730176	0.0910581	0.124316	0.131025	0.125818	0.137792	0.142195	0.175188	0.183259	0.195954	0.201439	0.206906
		weight (g)	23.8	23	23.8	23.9	24.2	25.6	25.7	26.9	25.6	25.9	26.2	26.1	25.8	25	26.6	26.8
		weight loss (%)	0	3.36134	0	-0.420168	-1.68067	-7.56303	-7.98319	-13.0252	-7.56303	-8.82353	-10.084	-9.66387	-8.40336	-5.04202	-11.7647	-0.12605
		tumor ratio (%)	0.314253	0.326256	0.276578	0.272805	0.286639	0.337911	0.459535	0.462728	0.466902	0.505414	0.515592	0.637657	0.67479	0.744625	0.719426	0.733436
	No. 4	length (mm)	6.5	7.6	8.23	8.29	8.99	9.6	9.33	9.93	10.54	11.37	12.83	13.43	14.2	14.68	14.75	14.78
		width (mm)	6.18	7.38	7.36	7.41	8.15	8.31	8.46	9.1	9.52	10.84	11.71	12	13.12	13.24	13.56	14.16
		volume (cm3)	0.124125	0.206965	0.222908	0.227594	0.298569	0.331469	0.333882	0.411152	0.477622	0.668019	0.879651	0.96696	1.22215	1.28668	1.35607	1.48174
		weight (g)	28.4	26.7	27.3	27.6	27.8	28.5	28.4	29	28.6	28.2	27.8	27.6	27.7	27.3	26.1	25.3
		weight loss (%)	0	5.98592	3.87324	2.8169	2.11268	-0.352113	0	-2.11268	-0.704225	0.704225	2.11268	2.8169	2.46479	3.87324	8.09859	10.9155
		tumor ratio (%)	0.415208	0.736391	0.775687	0.783385	1.02029	1.1049	1.11686	1.34688	1.58651	2.25042	3.006	3.3283	4.1915	4.47747	4.93588	5.56383
	No. 5	length (mm)	5.75	5.91	6.23	6.64	6.84	7.24	7.85	8.28	8.53	9	9.7	10.35	11.31	11.4	12.44	13.23
		width (mm)	4.97	5.29	5.55	6.06	6.46	6.68	7.45	7.54	7.82	8.09	8.28	8.56	8.79	9.11	9.51	10.34
		volume (cm3)	0.0710151	0.082693	0.0959498	0.121922	0.142722	0.161533	0.217847	0.235366	0.260815	0.294516	0.332508	0.379191	0.436928	0.473055	0.562537	0.707247
		weight (g)	30.7	30	30.2	30	29.9	28.8	27.9	27	26.8	26.5	26.3	26.2	25.5	26.9	26.6	27.2
		weight loss (%)	0	2.28013	1.62866	2.28013	2.60586	6.18893	9.12052	12.0521	12.7036	13.6808	14.3322	14.658	16.9381	12.3779	13.355	11.4007
		tumor ratio (%)	0.219754	0.261861	0.301829	0.386087	0.453465	0.532835	0.741774	0.828138	0.924531	1.05581	1.20108	1.37493	1.62777	1.67064	2.00906	2.47016
	No. 6	length (mm)	6.61	6.7	6.94	7.27	8.29	8.46	9.11	9.68	9.94	10.22	10.43	11.2	11.82	11.96	12.32	12.83
		width (mm)	5.95	6.05	6.62	6.7	7.33	7.62	8.03	8.64	9.05	9.16	9.86	10.05	10.6	11.03	11.71	11.77
		volume (cm3)	0.117005	0.122618	0.152071	0.163175	0.222706	0.245612	0.29371	0.361304	0.407055	0.428758	0.507	0.565614	0.664048	0.727532	0.844684	0.888689
		weight (g)	29.4	29	29	28.7	30.1	29.7	30	29.7	29.3	28.4	28.8	28.7	29.8	29.8	30.3	30
		weight loss (%)	0	1.36054	1.36054	2.38095	-2.38095	-1.02041	-2.04082	-1.02041	0.340136	3.40136	2.04082	2.38095	-1.36054	-1.36054	-3.06122	-2.04082
		tumor ratio (%)	0.378078	0.401681	0.498163	0.540127	0.702894	0.785629	0.930083	1.15569	1.3198	1.43422	1.6724	1.87224	2.11693	2.31931	2.64835	2.81418
NGs		Date	2018-07-29	2018-08-01	2018-08-03	2018-08-05	2018-08-07	2018-08-09	2018-08-11	2018-08-13	2018-08-01	2018-08-17	2018-08-19	2018-08-21	2018-08-23	2018-08-25	2018-08-27	2018-08-29
	No. 1	length (mm)	6.57	7.28	8.17	9.23	10.07	10.8	11.6	12.19	13.42	14.37	15.71	16.37	17.47	17.7	18.12	19.4
		width (mm)	5.97	6.21	6.82	7.02	8.05	8.15	9.38	10.26	10.57	11.11	12.03	12.95	13.33	14.05	15.14	15.66
		volume (cm3)	0.11708	0.140373	0.190003	0.227429	0.326281	0.358682	0.51031	0.641606	0.749674	0.88686	1.13678	1.37264	1.55211	1.74701	2.07673	2.37879
		weight (g)	21.9	21.1	21	20.8	20.7	21.4	22.5	23.7	22.8	23.3	23.3	23.8	23.4	23.8	23.4	24
		weight loss (%)	0	3.65297	4.10959	5.02283	5.47945	2.28311	-2.73973	-8.21918	-4.10959	-6.39269	-6.39269	-8.6758	-6.84932	-8.6758	-6.84932	-9.58904
		tumor ratio (%)	0.00507883	0.00632013	0.00859538	0.0103874	0.0149742	0.0159228	0.0215464	0.0257184	0.0312364	0.0361595	0.0463495	0.0547905	0.0630131	0.0697337	0.0843117	0.0941603
	No. 2	length (mm)	6.53	7.32	7.39	7.98	8	9.41	10.23	10.3	11.64	11.7	12.69	13.64	13.69	14.29	15.5	15.97
		width (mm)	5.25	6.57	6.61	7.75	7.8	9.1	9.89	9.93	11.17	11.23	12.2	13.24	13.68	13.98	15.05	15.76
		volume (cm3)	0.0899916	0.157984	0.161442	0.239649	0.24336	0.389621	0.500309	0.507815	0.726155	0.73776	0.94439	1.19553	1.28099	1.39642	1.75539	1.9833
		weight (g)	23	22.1	22.2	22.7	23	23.8	24.6	26.3	23.7	24.4	24.8	25	24.8	24.7	25.8	26
		weight loss (%)	0	3.91304	3.47826	1.30435	0	-3.47826	-6.95652	-14.3478	-3.04348	-6.08696	-7.82609	-8.69565	-7.82609	-7.3913	-12.1739	-13.0435
		tumor ratio (%)	0.371704	0.679115	0.690857	1.00294	1.00518	1.55521	1.93209	1.83431	2.91075	2.87243	3.61762	4.54301	4.90702	5.37085	6.46366	7.24666
	No. 3	length (mm)	6.45	7.95	8.41	8.94	9.58	10.74	11.16	12.08	12.9	13.64	14.24	15.36	15.46	15.72	16.21	16.57
		width (mm)	5.86	6.93	7.3	7.7	8.43	9.56	9.81	10.65	10.79	11.66	12.3	12.92	13.57	13.61	14.51	14.53
		volume (cm3)	0.110745	0.190899	0.224084	0.265026	0.340401	0.490784	0.536997	0.685072	0.750935	0.927217	1.07718	1.28199	1.42344	1.45592	1.70643	1.74914
		weight (g)	29.6	28.1	28	27.3	26.6	26.7	27.2	27	27.3	26.6	26.4	25.4	25.2	23.6	23.6	22.1
		weight loss (%)	0	5.06757	5.40541	7.77027	10.1351	9.7973	8.10811	8.78378	7.77027	10.1351	10.8108	14.1892	14.8649	20.2703	20.2703	25.3378
		tumor ratio (%)	0.355432	0.645388	0.760287	0.922253	1.21572	1.74623	1.87554	2.41044	2.61315	3.31149	3.87623	4.79486	5.36614	5.86071	6.86909	7.51891
	No. 4	length (mm)	6.4	7.17	7.67	8.3	9.52	10.38	11.25	12.07	12.21	13.3	13.79	14.45	14.67	15.17	16.47	17.26
		width (mm)	5.58	6.5	7.42	8.04	9.31	9.94	10.48	10.87	11.78	12.98	13.16	13.37	13.8	14.51	14.87	15.93
		volume (cm3)	0.0996365	0.151466	0.211141	0.268263	0.412578	0.512791	0.617796	0.713077	0.847181	1.12039	1.19411	1.29152	1.39688	1.59695	1.8209	2.18999
		weight (g)	24.7	23.7	24.5	24.7	25.2	25.4	26.2	27	26.9	25.2	23.8	23.4	22.5	24	24	24
		weight loss (%)	0	4.04858	0.809717	0	-2.02429	-2.83401	-6.07287	-9.31174	-8.90688	-2.02429	3.64372	5.26316	8.90688	2.83401	2.83401	2.83401
		tumor ratio (%)	0.383217	0.607143	0.818711	1.03178	1.55535	1.91792	2.2401	2.50897	2.9919	4.22371	4.76642	5.24334	5.89793	6.32125	7.20772	8.66871
	No. 5	length (mm)	7.59	8.65	8.71	9.3	10.07	10.29	11.65	12	12.58	12.77	13.67	14.33	15.31	16.08	17.45	18.8
		width (mm)	6.55	6.47	7.02	7.1	8.18	8.48	9.87	10.37	11.03	11.16	11.65	12.59	13.28	14.72	15.73	16.32
		volume (cm3)	0.162815	0.181048	0.214616	0.234406	0.336904	0.369979	0.567453	0.645221	0.765247	0.795224	0.927663	1.13571	1.35002	1.74209	2.15885	2.50362
		weight (g)	20.5	19	19.9	20.7	21.6	21.8	22.2	21.2	21.4	20.9	21.4	20.4	19.6	20	20	20
		weight loss (%)	0	7.31707	2.92683	-0.97561	-5.36585	-6.34146	-8.29268	-3.41463	-4.39024	-1.95122	-4.39024	0.487805	4.39024	2.43902	2.43902	2.43902
		tumor ratio (%)	0.00754508	0.00905242	0.0102455	0.0107578	0.0148175	0.0161229	0.0242829	0.0289132	0.0339712	0.0361465	0.0411813	0.0528885	0.0654348	0.0827495	0.102545	0.118922
	No. 6	length (mm)	6.14	6.45	6.97	8.07	8.4	9.14	10.33	10.95	11.94	12.45	13.87	14.45	15.62	16.53	17.32	18.58
		width (mm)	6.03	6.35	6.69	7.59	7.93	8.86	9.46	10.5	11.17	11.88	12.73	13.84	14.4	14.93	15.6	16.46
		volume (cm3)	0.111628	0.13004	0.155975	0.232449	0.264117	0.358743	0.462224	0.603619	0.74487	0.878562	1.12384	1.38392	1.61948	1.84231	2.1075	2.51695
		weight (g)	22	20.1	21	20.4	22	21.4	22.8	23.8	22.2	22.5	23.4	23.2	22.9	22.9	23.5	24.2
		weight loss (%)	0	8.63636	4.54545	7.27273	0	2.72727	-3.63636	-8.18182	-0.909091	-2.27273	-6.36364	-5.45455	-4.09091	-4.09091	-6.81818	-10
		tumor ratio (%)	0.48203	0.614617	0.705601	1.08248	1.1405	1.59255	1.92593	2.4094	3.18751	3.70948	4.56259	5.6669	6.71837	7.64277	8.51967	9.88061
