# Supplementary material for: Cascade enzymes within self-assembled hybrid nanogel mimicked neutrophil lysosomes for singlet oxygen elevated cancer therapy
Source: Nat Commun. 2019 Jan 16;10:240. doi: 10.1038/s41467-018-08234-2 (PMC6335431; doi:10.1038/s41467-018-08234-2)
Supplement: Supplementary file 1 — Source Data [file 41467_2018_8234_MOESM1_ESM.zip › source data/Source Data-Figure ESI-Table 1.xlsx]

## Sheet: Sheet1
		Enzyme	NGs (mg)	Added enzyme (U)	Residual (U/mL, 2mL)	Loading (U)	Loading amount (U/mg)	Activity
		SOD	25	2000	452.07	1095.86	43.8344	0.76
		CPO	25	1200	287.3	625.4	25.016	0.84
